# Supplementary material for: Decision-Making Regarding On-Farm Culling Methods for Dairy Cows Related to Cow Welfare, Sustainable Beef Production, and Farm Economics
Source: Animals (Basel). 2025 Jun 3;15(11):1651. doi: 10.3390/ani15111651 (PMC12153892; doi:10.3390/ani15111651)
Supplement: Supplementary file 1 [file animals-15-01651-s001.zip]

Archive with 1 entries (1 files):
- animals-3591752-supplementary.pdf
